# Supplementary material for: A course-based undergraduate research experience examining neurodegeneration in Drosophila melanogaster teaches students to think, communicate, and perform like scientists
Source: PLoS One. 2020 Apr 13;15(4):e0230912. doi: 10.1371/journal.pone.0230912 (PMC7153876; doi:10.1371/journal.pone.0230912)
Supplement: S1 Dataset — (XLSX) [file pone.0230912.s012.xlsx]

## Sheet: PRE
StartDate	EndDate	Status	Progress	Duration (in seconds)	Finished	RecordedDate	ResponseId	DistributionChannel	UserLanguage	Q15	Q1	Q2	Q3	Q4	Q5	Q6_1	Q6_2	Q6_3	Q6_4	Q6_5	Q6_6	Q6_7	Q6_8	Q6_9	Q6_10	Q7_1	Q7_2	Q7_3	Q7_4	Q7_5	Q7_6	Q7_7	Q7_8	Q7_9	Q7_10	Q7_11	Q7_12	Q7_13	Q7_14	Q7_15	Q7_16	Q7_17	Q7_18	Q7_19	Q7_20	Q7_21	Q7_22	Q7_23	Q7_24
Start Date	End Date	Response Type	Progress	Duration (in seconds)	Finished	Recorded Date	Response ID	Distribution Channel	User Language	Welcome to the Genetics Lab course survey! We are interested in understanding students' experience of this new lab course that has been redesigned around an authentic and novel research project. This will be one by comparing responses to questions before and after taking the course in two separate surveys. In this pre-course survey, you will be asked to answer some questions about your educationa…	What is your current status?	Did you declare a major or concentration yet?	What major or concentration have you declared? Please write it here (include double majors, concentrations, etc.)	If you have not yet declared a major or concentration, please indicate if you considering a major/concentration in the sciences.	This question is about your goals beyond your undergraduate degree. It is difficult to list all the goals people may have. The purpose of this question is to learn how many students plan to go on in science, medicine, or other fields, as well as to learn how many students do not plan to go to post-graduate education in their near future. Please choose one:	Here is a list of common reasons for taking a course. Please read each one and indicate if the reason was important to your decision to take this course.										Please look over this inventory of elements that might be included in a course. For each element, give an estimate of your current level of ability before the course begins. Your current level of ability may be a result of courses in high school or college, or it may be a result of other experiences such as jobs or special programs. If students are expected to do the following course elements...
																- To fill a distribution requirement	- To fill a requirement for my major	- I need it for graduate or professional school.	- I need it for my desired employment after college.	- Interest in the subject matter	- To learn lab techniques	- To learn about science and the research process	- To get hands-on research experience	- It fit in my schedule.	- The course and/or the instructor has a good reputation.	- a scripted lab or project in which the students know the expected outcome.	- a lab or project in which only the instructor knows the outcome.	- a lab or project where no one knows the outcome.	- at least one project that is assigned and structured by the instructor.	- a project in which students have some input into the research process and/or what is being studied.	- a project entirely of student design.	- work individually.	- work as a whole class.	- work in small groups.	- become responsible for a part of the project.	- read primary scientific literature.	- write a research proposal.	- collect data.	- analyze data.	- present results orally.	- present results in written papers or reports.	- present posters.	- critique the work of other students.	- listen to lectures.	- read a textbook.	- work on problem sets.	- take tests in class.	- discuss reading materials in class.	- maintain lab notebook.
2018-08-27 16:52:32	2018-08-27 17:00:31	IP Address	100	479	TRUE	2018-08-27 17:00:32	R_2cpZxgvlKLfZn4K	email	EN	I consent, begin the study	I am a second-year college undergraduate.	Yes	Biology	Definitely yes	My goal is to go to school for a medical degree (M.D.).		Very important	Very important	Very important	Very important	Moderately important	Moderately important	Moderately important	Very important	Moderately important	Some	Some	Little	Much	Some	Little	Much	Some	Much	Much	Little	Little	Much	Much	Some	Much	Little	Little	Much	Much	Much	Much	Much	Some
2018-08-27 16:52:45	2018-08-27 17:03:31	IP Address	100	646	TRUE	2018-08-27 17:03:31	R_2cnenr4tcURxTlX	email	EN	I consent, begin the study	I am a second-year college undergraduate.	Yes	Biology		My goal is to go to school for a medical degree (M.D.).	Not important		Very important	Not important	Moderately important	Not important	Not important	Moderately important	Not important	Very important	Some	Some	Much	Much	Some	Little	Little	Little	Much	Little	Little	None	Much	Much	Little	Extensive	Some	Some	Extensive	Extensive	Little	Extensive	Extensive	Little
2018-08-27 16:51:50	2018-08-27 16:59:50	IP Address	100	480	TRUE	2018-08-27 16:59:50	R_3FV5DWCDDwZSUKS	email	EN	I consent, begin the study	I am a second-year college undergraduate.	No		Definitely yes	My goal is to go to school for an M.D./Ph.D.	Not important	Very important	Very important	Moderately important	Very important	Moderately important	Very important	Very important	Moderately important	Moderately important	Much	Much	None	Much	Some	None	Much	Some	Extensive	Extensive	None	None	Much	Much	Little	Much	None	Little	Extensive	Extensive	None	Extensive	Extensive	Extensive
2018-08-27 16:52:01	2018-08-27 17:00:29	IP Address	100	507	TRUE	2018-08-27 17:00:29	R_3MiCxMkWHJnq2oP	email	EN	I consent, begin the study	I am a second-year college undergraduate.	Yes	Biology/Biochemistry		My goal is to go to school for other health professions.	Very important	Very important	Very important	Very important	Moderately important	Very important	Very important	Very important	Moderately important	Very important	Some	Some	Little	Some	None	None	None	Little	Some	Some	None	None	Much	Some	None	None	None	None	Little	Some	Some	Much	Much	Little
2018-08-27 16:55:02	2018-08-27 17:03:31	IP Address	100	508	TRUE	2018-08-27 17:03:31	R_2sX7DzbbJqovF1Q	email	EN	I consent, begin the study	I am a fourth-year college undergraduate.	Yes	Biology and History		My goal is to go to school for a medical degree (M.D.).	Moderately important	Moderately important	Very important	Moderately important	Very important	Moderately important	Very important	Very important	Moderately important	Very important	Some	Much	Little	Some	Little	Little	Much	Some	Some	Much	Extensive	Little	Much	Much	Some	Much	None	None	Extensive	Extensive	Some	Extensive	Much	Much
2018-08-27 16:50:57	2018-08-27 16:59:54	IP Address	100	536	TRUE	2018-08-27 16:59:54	R_2tD6wLKid37e5nk	email	EN	I consent, begin the study	I am a second-year college undergraduate.	Yes	Biology	Definitely yes	My goal is to go to school for other health professions.	Moderately important	Very important	Not important	Not important	Moderately important	Very important	Very important	Very important	Very important	Very important	Much	Much	Little	Much	None	None	None	Little	Much	Some	None	None	Little	Little	None	Some	None	None	Extensive	Extensive	Some	Extensive	Some	Some
2018-08-27 09:40:03	2018-08-27 16:57:13	IP Address	100	26229	TRUE	2018-08-27 16:57:14	R_3lE4Ic6lNH1NVWJ	email	EN	I consent, begin the study	I am a fourth-year college undergraduate.	Yes	Biochemistry	Definitely yes	My goal is to go to school for a medical degree (M.D.).	Moderately important	Very important	Moderately important	Not important	Very important	Moderately important	Very important	Moderately important	Moderately important	Very important	Extensive	Much	Some	Extensive	Little	None	Some	None	Extensive	Some	Much	None	Extensive	Extensive	Some	Extensive	Little	None	Extensive	Extensive	Extensive	Extensive	Extensive	Extensive
2018-08-27 16:52:19	2018-08-27 16:59:02	IP Address	100	402	TRUE	2018-08-27 16:59:02	R_2aJ43yIdV9MdnqS	email	EN	I consent, begin the study	I am a fourth-year college undergraduate.	Yes	Biology		My goal is to go to school for other health professions.	Very important	Very important	Moderately important	Not important	Moderately important	Not important	Moderately important	Moderately important	Very important	Very important	Some	Some	Some	Some	Some	Some	None	Extensive	Much	Some	None	None	Some	Some	None	None	None	None	Much	Much	Some	Much	Some	Some
2018-08-27 16:51:50	2018-08-27 17:00:48	IP Address	100	537	TRUE	2018-08-27 17:00:49	R_2q4Vo0SL52fKn3o	email	EN	I consent, begin the study	I am a second-year college undergraduate.	Yes	Biology		My goal is to go to school for a medical degree (M.D.).	Not important	Very important	Moderately important	Moderately important	Very important	Very important	Very important	Very important	Not important	Moderately important	Little	Little	Little	Much	None	None	None	None	Little	None	Little	None	Little	Little	None	None	None	None	Little	Extensive	Much	Much	Some	Some
2018-08-27 16:52:10	2018-08-27 17:00:17	IP Address	100	487	TRUE	2018-08-27 17:00:18	R_2pJeoD3vL8HPQNE	email	EN	I consent, begin the study	I am a third-year college undergraduate.	Yes	biology		My goal is to go to school for an M.D./Ph.D.	Moderately important	Very important	Moderately important	Moderately important	Very important	Very important	Very important	Very important	Moderately important	Very important	Little	Some	Some	Much	Some	None	Much	Little	Extensive	Some	Some	None	Some	Some	Little	Much	None	Little	Extensive	Extensive	Extensive	Extensive	Extensive	Extensive
2018-08-27 16:52:52	2018-08-27 17:01:03	IP Address	100	490	TRUE	2018-08-27 17:01:03	R_1f1ymAcXgwkFkJK	email	EN	I consent, begin the study	I am a fourth-year college undergraduate.	Yes	Biology major, Spanish minor		My goal is to go to school for a medical degree (M.D.).	Very important	Very important	Moderately important	Moderately important	Very important	Moderately important	Moderately important	Very important	Very important	Very important	Extensive	Much	Some	Much	Some	Some	Extensive	Some	Extensive	Some	Much	None	Some	Much	Much	Extensive	Some	Some	Extensive	Extensive	Extensive	Extensive	Extensive	Extensive
2018-08-27 16:54:00	2018-08-27 17:02:04	IP Address	100	484	TRUE	2018-08-27 17:02:04	R_AO2Qf9vpprGqQTf	email	EN	I consent, begin the study	I am a second-year college undergraduate.	No		Definitely yes	My goal is to go to school for an M.D./Ph.D.	Very important	Very important	Moderately important	Moderately important	Very important	Moderately important		Moderately important	Not important	Moderately important	Much	Some	None	Extensive	None	Little	Some	Little	Extensive	Extensive	Little	Some	Some	Some	Little	Much	Some	Little	Extensive	Extensive	Extensive	Extensive	Little	Much
2018-08-27 16:52:11	2018-08-27 16:58:31	IP Address	100	380	TRUE	2018-08-27 16:58:31	R_2QrHAVICB3ebl6U	email	EN	I consent, begin the study	I am a third-year college undergraduate.	Yes	Biology		My goal is to go to school for an M.D./Ph.D.	Moderately important	Very important	Very important	Moderately important	Very important	Very important	Moderately important		Very important		Much	Much	Little	Much	Some	Little	Some	Little	Much	Some	Some	Little	Much	Much	Some	Much	Little	Little	Some	Much	Much	Much	Much	Some
2018-08-27 20:05:09	2018-08-27 20:14:14	IP Address	100	545	TRUE	2018-08-27 20:14:15	R_3pm1eCLSFHSHvtf	email	EN	I consent, begin the study	I am a fourth-year college undergraduate.	Yes	Biology		My goal is to go to school for a medical degree (M.D.).	Moderately important	Very important	Very important	Very important	Very important	Very important	Very important	Very important	Very important	Very important	Some	Much	Some	Some	Extensive	Little	Some	Some	Some	Extensive	Extensive	Much	Extensive	Much	Some	Much	Much	None	Extensive	Extensive	Extensive	Extensive	Extensive	Extensive
2018-08-27 16:52:18	2018-08-27 16:58:01	IP Address	100	343	TRUE	2018-08-27 16:58:02	R_1GI8PurzVf0ZZ7t	email	EN	I consent, begin the study	I am a fourth-year college undergraduate.	Yes	Biology		My goal is to go to school for a medical degree (M.D.).	Very important	Very important	Very important	Very important	Very important	Very important	Very important	Very important	Very important	Very important	Much	Much	Much	Much	Much	Some	Much	Much	Extensive	Extensive	Some	Little	Some	Some	Much	Much	Some	Little	Much	Much	Extensive	Extensive	Extensive	Extensive
2018-08-27 16:52:20	2018-08-27 17:04:38	IP Address	100	737	TRUE	2018-08-27 17:04:38	R_28CJALO6CBm3dZB	email	EN	I consent, begin the study	I am a fourth-year college undergraduate.	Yes	Biochem major, history minor		My goal is to go to a type of graduate education not mentioned above, such as law school.		Very important	Not important	Not important	Moderately important	Moderately important	Very important	Moderately important	Moderately important	Very important	Extensive	Some	None	Little	None	Little	Some	Little	Much	Some	None	None	Some	Some	None	Much	None	Little	Extensive	Extensive	Much	Extensive	Much	Much
2018-08-27 16:52:21	2018-08-27 17:01:15	IP Address	100	533	TRUE	2018-08-27 17:01:15	R_1NaJJQE6Px6VTL3	email	EN	I consent, begin the study	I am a third-year college undergraduate.	Yes	English, Biology		My goal is to go to school for a medical degree (M.D.).	Very important	Very important			Very important	Moderately important	Moderately important	Moderately important	Moderately important	Very important	Much	Much	Little	Much	Some	Little	Little	Much	Much	Some	Much	Little	Some	Little	Much	Much	Much	Some	Much	Much	Much	Much	Much	Much
2018-08-27 16:50:33	2018-08-27 16:58:05	IP Address	100	452	TRUE	2018-08-27 16:58:06	R_3kKYDZI6UnZSbVC	email	EN	I consent, begin the study	I am a second-year college undergraduate.	Yes	Biology or Pre-Health	Definitely yes	My goal is to go to school for other health professions.	Not important	Very important	Moderately important	Not important	Moderately important	Very important	Very important	Very important	Not important	Very important	Much	Much	Little	Much	Much	None	Much	Some	Extensive	Extensive	Little	None	Much	Much		Much	Some	Little	Extensive	Extensive	Little	Extensive	Extensive	None
[truncated: 35 more columns]

## Sheet: POST
StartDate	EndDate	Status	Progress	Duration (in seconds)	Finished	RecordedDate	ResponseId	DistributionChannel	UserLanguage	Q17	Q5	Q7	Q9	Q11	Q13	Q17_1	Q17_2	Q17_3	Q17_4	Q17_5	Q17_6	Q17_7	Q17_8	Q17_9	Q17_10	Q17_11	Q17_12	Q17_13	Q17_14	Q17_15	Q17_16	Q17_17	Q17_18	Q17_19	Q17_20	Q17_21	Q17_22	Q17_23	Q17_24	Q17_25	Q19_1	Q19_2	Q19_3	Q19_4	Q19_5	Q19_6	Q19_7	Q19_8	Q19_9
Start Date	End Date	Response Type	Progress	Duration (in seconds)	Finished	Recorded Date	Response ID	Distribution Channel	User Language	Welcome to the Genetics Lab course survey! We are interested in understanding students' experience of this new lab course. This will be done by comparing responses to questions before and after taking the course in two separate surveys. In this post-course survey, you will be asked to answer some questions about your educational and professional goals, what you gained from the course, and attitud…	What is your current status?	Did you declare a major or concentration yet?	What major or concentration have you declared? Please write it here (include double majors, concentrations, etc.)	If you have not yet declared a major or concentration, please indicate if you considering a major/concentration in the sciences.	The next question is about how the experience of this course influenced your plans about post-graduate education. After taking this course,	Please rate how much learning you gained from each element you experienced in this course. The scale measuring your gain is from (no or very small gain) to (very large gain). Some elements may not have happened at all. If the item is not relevant or you prefer not to answer, please choose the "not applicable" option. If students were expected to do the following course elementsâ€¦																									In this section of the survey you will be asked to consider a variety of possible benefits you may have gained from your research experience. If for any reason you prefer not to answer, or consider the question irrelevant to you, please choose the "Not applicable / Prefer not to answer" option. -
																- a scripted lab or project in which the students know the expected outcome.	- a lab or project in which only the instructor knows the outcome.	- a lab or project where no one knows the outcome.	- at least one project that is assigned and structured by the instructor.	a project in which students have some input into the research process and/or what is being studied.	a project entirely of student design.	work individually.	work as a whole class.	work in small groups.	become responsible for a part of the project.	read primary scientific literature.	write a research proposal.	collect data.	analyze data.	present results orally.	present results in written papers or reports.	present posters.	critique the work of other students.	listen to lectures.	read a textbook.	work on problem sets.	take tests in class.	discuss reading materials in class.	maintain lab notebook.	computer modeling.	Clarification of a career path	Skill in the interpretation of results	Tolerance for obstacles faced in the research process	Readiness for more demanding research	Understanding how knowledge is constructed	Understanding of the research process in your field	Ability to integrate theory and practice	Understanding of how scientists work on real problems	Understanding that scientific assertions require supporting evidence
2018-12-24 18:40:38	2018-12-24 18:50:50	IP Address	100	612	TRUE	2018-12-24 18:50:50	R_3KT2bmloZGV4QmL	email	EN	I consent, begin the study	I am a third-year college undergraduate.	Yes	Biology		Not applicable / Prefer not to answer.	Little	Little	Extensive	Extensive	Much	None	Little	Extensive	Extensive	Extensive	Extensive	Extensive	Extensive	Extensive	Extensive	Extensive	Little	Extensive	Little	Little	Some	Little	Extensive	Extensive	Some	Small gain	Very large gain	Large gain	Large gain	Moderate gain	Large gain	Very large gain	Very large gain	Very large gain
2018-12-24 18:38:12	2018-12-24 18:45:21	IP Address	100	429	TRUE	2018-12-24 18:45:22	R_2fKaeVGeBsin2To	email	EN	I consent, begin the study	I am a second-year college undergraduate.	No		Definitely yes	I now plan to pursue a medical degree.	Much	Extensive	Much	Much	Extensive	Some	Some	Much	Extensive	Extensive	Much	Some	Extensive	Extensive	Extensive	Extensive	Little	Much	Much	Little	Little	Little	Extensive	Extensive	Extensive	Large gain	Very large gain	Very large gain	Large gain	Very large gain	Very large gain	Large gain	Very large gain	Very large gain
2018-12-24 18:37:42	2018-12-24 18:43:07	IP Address	100	324	TRUE	2018-12-24 18:43:07	R_3IQzA3gXipKJy3g	email	EN	I consent, begin the study	I am a second-year college undergraduate.	Yes	Biochemistry or Biology		I now plan to pursue a medical degree.	Much	Some	Some	Some	Some	Some	Some	Some	Some	Some	Some	Much	Extensive	Extensive	Much	Much	Much	Much	Much	Much	Some	Some	Some	Some	Some	Moderate gain	Moderate gain	Large gain	Moderate gain	Moderate gain	Large gain	Large gain	Large gain	Very large gain
2018-12-24 18:43:55	2018-12-24 18:51:46	IP Address	100	471	TRUE	2018-12-24 18:51:46	R_2BsNfoecEeRdNHa	email	EN	I consent, begin the study	I am a fourth-year college undergraduate.	Yes	Biology and History		Not applicable / Prefer not to answer.	Some	Extensive	Extensive	Much	Extensive	Some	Extensive	Little	Much	Extensive	Much	Extensive	Extensive	Extensive	Much	Much	Extensive	Some	Some	Much	Much	Some	Much	Some	Some	No gain or very small gain	Very large gain	Very large gain	Very large gain	Large gain	Moderate gain	Large gain	Very large gain	Moderate gain
2018-12-24 18:38:55	2018-12-24 18:48:19	IP Address	100	564	TRUE	2018-12-24 18:48:20	R_1LRrAQQEEuJyYbN	email	EN	I consent, begin the study	I am a third-year college undergraduate.	Yes	Biology		I now plan to pursue a medical degree.	N/A or Prefer not to answer	N/A or Prefer not to answer	Extensive	Extensive	N/A or Prefer not to answer	N/A or Prefer not to answer	Extensive	Extensive	Extensive	Extensive	Extensive	N/A or Prefer not to answer	Extensive	Extensive	Extensive	Extensive	N/A or Prefer not to answer	Some	Some	Little	Some	N/A or Prefer not to answer	Extensive	Extensive	Extensive	Small gain	Large gain	Very large gain	Very large gain	Very large gain	Very large gain	Very large gain	Very large gain	Very large gain
2018-12-24 18:32:57	2018-12-24 18:38:07	IP Address	100	309	TRUE	2018-12-24 18:38:07	R_2TzzxZ4SAHZTpRr	email	EN	I consent, begin the study	I am a fourth-year college undergraduate.	Yes	Biochemistry		Not applicable / Prefer not to answer.	Some	Some	Extensive	Some	Extensive	Much	Extensive	Little	Some	Extensive	Extensive	Extensive	Extensive	Extensive	Extensive	Extensive	Extensive	Extensive	Some	Much	Much	Much	Extensive	Much	Extensive	Small gain	Large gain	Large gain	Large gain	Moderate gain	Large gain	Large gain	Large gain	Moderate gain
2018-12-24 18:38:21	2018-12-24 18:53:25	IP Address	100	904	TRUE	2018-12-24 18:53:26	R_3koZyc0W2FHoLpB	email	EN	I consent, begin the study	I am a second-year college undergraduate.	Yes	Biology		I now plan to pursue a Doctoral degree in a science-related field.	Little	Some	Extensive	Much	Extensive	Extensive	Little	Much	Some	Extensive	Some	Much	Extensive	Extensive	Extensive	Much	Extensive	Much	Much	Some	Much	Some	Some	Little	None	Moderate gain	Very large gain	Large gain	Very large gain	Very large gain	Very large gain	Very large gain	Very large gain	Moderate gain
2018-12-24 18:38:28	2018-12-24 18:47:39	IP Address	100	551	TRUE	2018-12-24 18:47:39	R_REor8sC5Wjv5VJL	email	EN	I consent, begin the study	I am a third-year college undergraduate.	Yes	biology, physics		Not applicable / Prefer not to answer.	Much	Some	Extensive	Some	Extensive	Extensive	Some	Extensive	Much	Extensive	Extensive	Much	Extensive	Extensive	Extensive	Extensive	Some	Some	Little	Much	Much	Little	Some	Much	Much	Moderate gain	Large gain	Large gain	Large gain	Large gain	Very large gain	Very large gain	Very large gain	Large gain
2018-12-24 18:43:21	2018-12-24 18:48:26	IP Address	100	305	TRUE	2018-12-24 18:48:27	R_4UZ4xcjycSxxXd7	email	EN	I consent, begin the study	I am a fourth-year college undergraduate.	Yes	Biology major, Spanish minor.		I now plan to pursue a medical degree.	Much	Much	Much	Much	Much	Much	Much	Much	Much	Much	Much	Much	Much	Much	Much	Much	Much	Much	Much	Much	Much	Much	Much	Much	Much	Large gain	Large gain	Large gain	Large gain	Large gain	Large gain	Large gain	Large gain	Large gain
2018-12-24 18:35:18	2018-12-24 18:49:31	IP Address	100	852	TRUE	2018-12-24 18:49:31	R_3KHoixTt4kyf9gE	email	EN	I consent, begin the study	I am a third-year college undergraduate.	Yes	Biology		I now plan to pursue a medical degree.	Much	Some	Some	Much	Much	Little	Much	Some	Extensive	Much	Much	None	Much	Much	Much	Much	Little	Some	Little	None	None	None	Much	Some	None	Moderate gain	Moderate gain	Moderate gain	Moderate gain	Small gain	Moderate gain	Moderate gain	Small gain	Small gain
2018-12-24 18:37:31	2018-12-24 18:43:24	IP Address	100	353	TRUE	2018-12-24 18:43:25	R_2TyH0AchaHOqevG	email	EN	I consent, begin the study	I am a fourth-year college undergraduate.	Yes	Biology		Not applicable / Prefer not to answer.	Extensive	Some	Much	Much	Much	Much	Much	Much	Some	Extensive	Some	Some	Extensive	Much	Much	Some	Some	Some	Some	Much	Little	Much	Little	Some	Little	Moderate gain	Large gain	Large gain	Large gain	Large gain	Large gain	Large gain	Large gain	Large gain
2018-12-24 18:38:56	2018-12-24 18:53:00	IP Address	100	844	TRUE	2018-12-24 18:53:01	R_12x8Exee2gutZjV	email	EN	I consent, begin the study	I am a fourth-year college undergraduate.	Yes	Biochemistry, History Minor		I now plan to pursue a Master's degree in a science-related field.	N/A or Prefer not to answer	N/A or Prefer not to answer	Extensive	Extensive	Much	N/A or Prefer not to answer	Extensive	N/A or Prefer not to answer	Some	Extensive	Much	N/A or Prefer not to answer	Extensive	Extensive	Much	Extensive	N/A or Prefer not to answer	Some	N/A or Prefer not to answer	N/A or Prefer not to answer	N/A or Prefer not to answer	N/A or Prefer not to answer	Much	Little	N/A or Prefer not to answer	Small gain	Large gain	Large gain	Very large gain	Large gain	Very large gain	Large gain	Large gain	Large gain
2018-12-24 18:31:15	2018-12-24 18:37:04	IP Address	100	349	TRUE	2018-12-24 18:37:05	R_3HtczoRPgtkwtrO	email	EN	I consent, begin the study	I am a second-year college undergraduate.	Yes	Biology	Definitely yes	I now plan to pursue a medical degree.	None	None	Extensive	Extensive	Extensive	Extensive	Extensive	None	Extensive	Extensive	Extensive	Extensive	Extensive	Extensive	Extensive	Extensive	Extensive	Extensive	Extensive	Extensive	Extensive	Extensive	Extensive	Extensive	Extensive	Large gain	Very large gain	Very large gain	Very large gain	Very large gain	Very large gain	Very large gain	Very large gain	Very large gain
2018-12-24 18:40:18	2018-12-24 18:48:50	IP Address	100	512	TRUE	2018-12-24 18:48:50	R_29oSXBc3FQps9dD	email	EN	I consent, begin the study	I am a third-year college undergraduate.	Yes	Biology		Not applicable / Prefer not to answer.	Some	Much	Extensive	Extensive	Extensive	Much	Little	Little	Extensive	Extensive	Some	Some	Much	Much	Much	Some	Little	Much	Much	Extensive	Extensive	N/A or Prefer not to answer	Some	Much	N/A or Prefer not to answer	No gain or very small gain	Large gain	Large gain	Very large gain	Very large gain	Moderate gain	Large gain	Very large gain	Large gain
[truncated: 40 more columns]
