# Supplementary material for: A course-based undergraduate research experience examining neurodegeneration in Drosophila melanogaster teaches students to think, communicate, and perform like scientists
Source: PLoS One. 2020 Apr 13;15(4):e0230912. doi: 10.1371/journal.pone.0230912 (PMC7153876; doi:10.1371/journal.pone.0230912)
Supplement: S2 Dataset — (XLSX) [file pone.0230912.s013.xlsx]

## Sheet: raw report scoring data
			Student:	2017-A			2017-B			2017-C			2017-D			2017-E			2017-F			2017-G			2017-H			2017-I			2017-J			2017-K			2017-L			2017-M			2017-N			2017-O			2017-P
				BD score	JS score	AVG	BD score	JS score	AVG	BD score	JS score	AVG	BD score	JS score	AVG	BD score	JS score	AVG	BD score	JS score	AVG	BD score	JS score	AVG	BD score	JS score	AVG	BD score	JS score	AVG	BD score	JS score	AVG	BD score	JS score	AVG	BD score	JS score	AVG	BD score	JS score	AVG	BD score	JS score	AVG	BD score	JS score	AVG	BD score
1	Spelling, Punctuation, Grammar, & Terminology (5% scale)		2 pts = <10 errors 1 pts = sporadic errors (10-30) 0 pts = many errors (>30) made the paper difficult to read	2	2	2	1	2	1.5	2	2	2	1	2	1.5	2	1	1.5	2	2	2	2	1	1.5	1	2	1.5	1	1	1	1	1	1	2	2	2	2	2	2	0	0	0	2	2	2	1	1	1	2
	Format & Style (10% scale, 0-2/item)	a	title	1	1	1	1	1	1	1	1	1	1	1	1	0	0	0	0	1	0.5	1	1	1	0	0	0	1	1	1	1	1	1	1	1	1	1	1	1	1	1	1	1	1	1	1	1	1	1
		b	appropriate sections & headings	1	1	1	1	1	1	2	1	1.5	1	1	1	2	1	1.5	2	1	1.5	2	1	1.5	0	0	0	2	1	1.5	2	1	1.5	2	1	1.5	1	1	1	2	1	1.5	2	1	1.5	1	2	1.5	2
		c	properly formatted figure/tables	2	1	1.5	2	2	2	1	1	1	1	0	0.5	0	0	0	1	0	0.5	2	1	1.5	1	1	1	1	0	0.5	1	1	1	0	0	0	2	2	2	1	1	1	2	2	2	2	2	2	2
		d	serious tone	2	2	2	2	1	1.5	2	1	1.5	2	1	1.5	2	2	2	2	2	2	2	2	2	2	2	2	2	2	2	2	1	1.5	2	2	2	2	2	2	2	0	1	2	2	2	2	1	1.5	2
2		e	scientific names are italicized	1	2	1.5	0	0	0	1	1	1	0	0	0	0	0	0	2	2	2	0	0	0	2	2	2	0	0	0	2	2	2	1	1	1	1	1	1	0	0	0	2	2	2	0	2	1	1
	Abstract (10% scale, 0-2/item)	a	single paragraph	0	0	0	0	0	0	0	0	0	0	0	0	0	0	0	0	0	0	0	0	0	0	0	0	0	0	0	0	0	0	0	0	0	0	0	0	0	0	0	0	0	0	0	0	0	0
		b	hypothesis/purpose	0	0	0	0	0	0	0	0	0	0	0	0	0	0	0	0	0	0	0	0	0	0	0	0	0	0	0	0	0	0	0	0	0	0	0	0	0	0	0	0	0	0	0	0	0	0
		c	methods	0	0	0	0	0	0	0	0	0	0	0	0	0	0	0	0	0	0	0	0	0	0	0	0	0	0	0	0	0	0	0	0	0	0	0	0	0	0	0	0	0	0	0	0	0	0
		d	results	0	0	0	0	0	0	0	0	0	0	0	0	0	0	0	0	0	0	0	0	0	0	0	0	0	0	0	0	0	0	0	0	0	0	0	0	0	0	0	0	0	0	0	0	0	0
3		e	main conclusions	0	0	0	0	0	0	0	0	0	0	0	0	0	0	0	0	0	0	0	0	0	0	0	0	0	0	0	0	0	0	0	0	0	0	0	0	0	0	0	0	0	0	0	0	0	0
	Introduction (10% scale, 0-2/item)	a	relevance	1	2	1.5	1	2	1.5	0	1	0.5	2	2	2	2	2	2	1	1	1	2	2	2	0	1	0.5	0	0	0	1	1	1	0	0	0	2	2	2	2	2	2	2	2	2	2	2	2	2
		b	model system	2	2	2	2	2	2	2	2	2	2	2	2	2	2	2	2	2	2	2	2	2	2	2	2	2	2	2	2	2	2	2	2	2	2	2	2	2	2	2	2	2	2	2	2	2	2
		c	focused/not too verbose	1	2	1.5	2	2	2	2	2	2	2	1	1.5	2	2	2	2	2	2	2	2	2	2	2	2	2	2	2	2	1	1.5	2	2	2	2	2	2	1	0	0.5	2	2	2	2	2	2	1
		d	research question	2	2	2	2	2	2	1	2	1.5	2	2	2	2	2	2	2	2	2	1	2	1.5	2	2	2	2	2	2	2	2	2	2	2	2	2	2	2	2	2	2	2	2	2	2	2	2	2
4		e	goals, results, methods	2	2	2	2	2	2	0	2	1	2	2	2	2	2	2	2	2	2	2	2	2	0	2	1	2	2	2	2	2	2	1	2	1.5	2	2	2	2	2	2	2	2	2	2	2	2	2
	Methods (10% scale, 0-2/item)	a	detailed	2	2	2	2	2	2	1	2	1.5	2	2	2	1	2	1.5	2	2	2	1	2	1.5	2	2	2	2	2	2	2	2	2	2	2	2	1	2	1.5	1	2	1.5	0	1	0.5	2	2	2	1
		b	paragraphs, full sentences, not lists	2	2	2	2	2	2	2	2	2	2	2	2	2	2	2	2	2	2	2	2	2	2	2	2	2	2	2	2	2	2	2	2	2	1	2	1.5	2	2	2	2	2	2	2	2	2	2
		c	appropriate subheadings	0	0	0	0	0	0	0	0	0	0	0	0	0	0	0	0	0	0	0	0	0	0	0	0	0	0	0	0	0	0	0	0	0	0	1	0.5	0	0	0	0	0	0	0	0	0	0
		d	states number of repeats/ n	2	2	2	2	1	1.5	2	2	2	2	2	2	2	2	2	1	1	1	2	2	2	2	2	2	2	2	2	2	2	2	2	2	2	2	2	2	2	2	2	2	2	2	2	2	2	2
5		e	appropriate rationale given (controls)	2	2	2	1	1	1	2	2	2	1	1	1	0	0	0	1	2	1.5	0	0	0	1	1	1	0	0	0	2	2	2	2	2	2	0	0	0	1	1	1	0	1	0.5	1	1	1	0
	Results (10% scale, 0-2/item)	a	data	1	1	1	1	1	1	2	2	2	1	2	1.5	0	1	0.5	2	2	2	2	2	2	1	2	1.5	2	2	2	2	2	2	2	2	2	0	2	1	1	1	1	1	1	1	1	1	1	2
		b	statistical analyses	2	2	2	2	2	2	0	1	0.5	1	2	1.5	1	1	1	1	2	1.5	0	1	0.5	1	1	1	0	1	0.5	2	2	2	1	2	1.5	2	2	2	1	2	1.5	1	2	1.5	2	2	2	0
		c	figures and tables	1	1	1	1	1	1	1	2	1.5	2	2	2	2	2	2	2	1	1.5	1	1	1	1	1	1	0	2	1	2	2	2	2	2	2	1	1	1	2	1	1.5	2	2	2	1	1	1	1
		d	major findings	1	1	1	1	1	1	2	2	2	2	2	2	2	2	2	2	2	2	1	1	1	2	2	2	2	2	2	2	2	2	2	2	2	1	2	1.5	2	2	2	2	2	2	2	2	2	2
6		e	doesn't draw conclusions	2	2	2	2	2	2	2	2	2	1	1	1	2	2	2	2	2	2	2	2	2	2	2	2	2	2	2	2	2	2	2	2	2	2	1	1.5	2	2	2	2	2	2	2	1	1.5	2
	Discussion (10% scale, 0-2/item)	a	appropriate conclusions (justified, comprehensive, and persuasive)	2	2	2	2	2	2	2	2	2	2	2	2	1	1	1	2	2	2	1	2	1.5	2	2	2	2	2	2	1	2	1.5	2	2	2	1	2	1.5	2	2	2	1	2	1.5	1	2	1.5	2
		b	limitations (design and/or data), sources of error	2	2	2	2	2	2	2	2	2	2	2	2	2	2	2	2	2	2	2	2	2	2	2	2	2	2	2	2	2	2	2	2	2	2	2	2	2	2	2	2	2	2	2	2	2	2
		c	multiple explanations for results	0	0	0	1	1	1	0	0	0	1	1	1	1	0	0.5	2	0	1	1	1	1	2	1	1.5	0	1	0.5	2	0	1	1	2	1.5	0	1	0.5	0	0	0	2	0	1	1	1	1	0
		d	future experiments	1	1	1	2	2	2	2	2	2	0	0	0	2	2	2	2	2	2	1	2	1.5	2	2	2	1	2	1.5	2	2	2	2	2	2	2	1	1.5	0	0	0	2	2	2	2	2	2	2
7		e	conclusion paragraph	0	0	0	2	2	2	0	0	0	0	0	0	0	0	0	0	0	0	2	2	2	0	0	0	0	0	0	0	0	0	0	0	0	0	0	0	0	0	0	1	0	0.5	0	0	0	0
	Literature Cited (5% scale, 0-2/item)	a	sufficient and appropriate sources	1	1	1	1	1	1	0	0	0	0	1	0.5	0	0	0	0	1	0.5	0	0	0	1	1	1	0	0	0	1	1	1	0	0	0	0	0	0	0	0	0	2	2	2	0	1	0.5	0
		b	cited appropriately in text	0	0	0	2	2	2	0	0	0	0	2	1	0	0	0	0	0	0	0	0	0	0	0	0	0	0	0	0	1	0.5	2	2	2	0	0	0	0	0	0	2	2	2	0	0	0	2
8		c	section is present	1	2	1.5	2	2	2	1	2	1.5	1	2	1.5	2	2	2	1	2	1.5	0	0	0	1	2	1.5	2	2	2	2	2	2	2	2	2	1	2	1.5	1	2	1.5	2	2	2	2	2	2	2
	Conceptual understanding of Biology Principles (15% scale, 0-2/item)	a	Genes are on chromosomes /// Accurately describes UAS-GAL4 system	2	2	2	2	2	2	2	2	2	2	2	2	2	2	2	2	2	2	2	2	2	2	2	2	2	2	2	2	2	2	2	2	2	2	2	2	2	2	2	2	2	2	2	2	2	2
		b	each gene has a distinct and fixed locus /// accurately describes how RNAi works	2	2	2	2	2	2	2	2	2	2	2	2	2	2	2	2	2	2	2	2	2	2	2	2	2	2	2	2	2	2	2	2	2	2	2	2	2	2	2	2	2	2	2	2	2	2
		c	can determine locus from recombination frequencies /// genetic manipulation occurs in subsets of neurons (GAL4-directed)	2	2	2	2	2	2	2	2	2	2	2	2	2	2	2	2	2	2	2	2	2	0	2	1	2	2	2	2	2	2	2	2	2	0	2	1	2	2	2	2	2	2	2	2	2	2
9		d (-2,-1,0)	any other/misc. inaccurate statement/misconception	-1	0	-0.5	-1	0	-0.5	0	0	0	-1	0	-0.5	-1	0	-0.5	-2	0	-1	-2	0	-1	-1	0	-0.5	-1	-1	-1	-2	0	-1	-1	0	-0.5	-2	0	-1	-2	0	-1	-2	-1	-1.5	-2	0	-1	-2
	Conceptual understanding of Scientific Method Principles (15% scale, 0-2/item)	a	hypothesis/purpose	2	2	2	2	2	2	1	2	1.5	2	2	2	2	2	2	2	2	2	1	2	1.5	2	2	2	2	2	2	2	2	2	2	2	2	2	2	2	2	2	2	2	2	2	2	2	2	2
		b	biological rationale for hypothesis	1	2	1.5	1	2	1.5	0	1	0.5	2	2	2	2	2	2	1	1	1	2	2	2	0	1	0.5	0	0	0	1	1	1	0	0	0	2	2	2	2	2	2	2	2	2	2	2	2	2
		c	ID independent and dependent variables	2	1	1.5	0	1	0.5	1	2	1.5	2	2	2	2	2	2	1	1	1	1	1	1	1	2	1.5	0	0	0	2	1	1.5	2	0	1	1	0	0.5	1	1	1	2	2	2	2	2	2	0
		d	how dependent variable is measured & independent is manipulated	1	0	0.5	2	2	2	1	2	1.5	2	2	2	1	2	1.5	1	0	0.5	2	2	2	1	2	1.5	2	2	2	1	2	1.5	1	2	1.5	1	0	0.5	2	0	1	2	2	2	2	2	2	2
		e	all other variables need to be held constant	2	2	2	1	1	1	2	2	2	2	2	2	2	2	2	0	2	1	1	2	1.5	2	2	2	2	2	2	2	2	2	1	1	1	2	2	2	2	2	2	0	2	1	1	1	1	2
		f	ID experimental and control groups	1	0	0.5	1	1	1	1	2	1.5	2	2	2	2	2	2	2	1	1.5	1	1	1	1	1	1	0	2	1	2	2	2	2	2	2	1	0	0.5	2	0	1	2	2	2	1	1	1	1
		g	importance of repetition and sample size	2	1	1.5	2	1	1.5	2	1	1.5	2	2	2	2	1	1.5	2	2	2	2	2	2	1	1	1	1	1	1	2	2	2	2	2	2	1	1	1	2	2	2	2	1	1.5	2	2	2	2
		h	conclusions are appropriately narrow (multiple explanations and sources of error)	2	2	2	2	2	2	2	2	2	2	2	2	2	1	1.5	2	2	2	2	2	2	2	2	2	2	2	2	2	2	2	2	2	2	1	2	1.5	2	2	2	2	2	2	2	2	2	2
		i	evidence provides "support" does not "prove"	2	2	2	1	2	1.5	2	2	2	1	2	1.5	2	2	2	0	2	1	2	2	2	2	2	2	1	2	1.5	2	2	2	2	2	2	2	2	2	0	0	0	2	2	2	0	0	0	2
10		j	future experiments to distinguish btwn multiple explanations	1	1	1	2	2	2	2	2	2	0	0	0	2	2	2	2	2	2	1	2	1.5	2	2	2	1	2	1.5	2	2	2	2	2	2	2	1	1.5	0	0	0	2	2	2	2	2	2	2
			Communicate (40pts total)	0.5	0.547619	0.52381	0.52381	0.547619	0.535714	0.5	0.52381	0.511905	0.5	0.452381	0.47619	0.5	0.47619	0.488095	0.571429	0.52381	0.547619	0.571429	0.52381	0.547619	0.452381	0.5	0.47619	0.452381	0.452381	0.452381	0.571429	0.5	0.535714	0.52381	0.5	0.511905	0.5	0.571429	0.535714	0.47619	0.380952	0.428571	0.619048	0.595238	0.607143	0.52381	0.547619	0.535714	0.547619
			Think (16pts total)	0.8125	0.8125	0.8125	0.875	0.8125	0.84375	0.6875	0.875	0.78125	0.75	0.75	0.75	0.75	0.6875	0.71875	0.875	0.8125	0.84375	0.625	0.8125	0.71875	0.8125	0.875	0.84375	0.6875	0.8125	0.75	0.9375	0.875	0.90625	0.875	1	0.9375	0.6875	0.75	0.71875	0.6875	0.6875	0.6875	0.8125	0.8125	0.8125	0.8125	0.875	0.84375	0.75
			Perform (10pts total)	0.5	0.6	0.55	0.8	0.8	0.8	0.3	0.5	0.4	0.3	0.9	0.6	0.3	0.4	0.35	0.4	0.7	0.55	0.2	0.3	0.25	0.4	0.6	0.5	0.4	0.5	0.45	0.7	0.8	0.75	0.7	0.8	0.75	0.3	0.6	0.45	0.3	0.5	0.4	0.8	0.9	0.85	0.5	0.6	0.55	0.6
			Biology Concepts (6pts total)	0.833333	1	0.916667	0.833333	1	0.916667	1	1	1	0.833333	1	0.916667	0.833333	1	0.916667	0.666667	1	0.833333	0.666667	1	0.833333	0.5	1	0.75	0.833333	0.833333	0.833333	0.666667	1	0.833333	0.833333	1	0.916667	0.333333	1	0.666667	0.666667	1	0.833333	0.666667	0.833333	0.75	0.666667	1	0.833333	0.666667
			Scientific Method Concepts (20pts total)	0.8	0.65	0.725	0.7	0.8	0.75	0.7	0.9	0.8	0.85	0.9	0.875	0.95	0.9	0.925	0.65	0.75	0.7	0.75	0.9	0.825	0.7	0.85	0.775	0.55	0.75	0.65	0.9	0.9	0.9	0.8	0.75	0.775	0.75	0.6	0.675	0.75	0.55	0.65	0.9	0.95	0.925	0.8	0.8	0.8	0.85
			TOTAL SCORE	0.661667	0.6925	0.677083	0.676667	0.731667	0.704167	0.633333	0.721667	0.6775	0.625833	0.706667	0.66625	0.654167	0.646667	0.650417	0.645833	0.7075	0.676667	0.6025	0.68	0.64125	0.551667	0.7125	0.632083	0.559167	0.619167	0.589167	0.705	0.723333	0.714167	0.698333	0.735833	0.717083	0.540833	0.686667	0.61375	0.550833	0.549167	0.55	0.725	0.7575	0.74125	0.631667	0.71	0.670833	0.660833
[truncated: 68 more columns]

## Sheet: IRR kappa
BD score	JS score
2	2
1	1
1	1
2	1
2	2
1	2
0	0
0	0
0	0
0	0
0	0
1	2
2	2
1	2
2	2
2	2
2	2
2	2
0	0
2	2
2	2
1	1
2	2
1	1
1	1
2	2
2	2
2	2
0	0
1	1
0	0
1	1
0	0
1	2
2	2
2	2
2	2
1	0
2	2
1	2
2	1
1	0
2	2
1	0
2	1
2	2
2	2
1	1
1	2
1	1
1	1
2	2
2	1
0	0
0	0
0	0
0	0
0	0
0	0
1	2
2	2
2	2
2	2
2	2
2	2
2	2
0	0
2	1
1	1
1	1
2	2
1	1
1	1
2	2
2	2
2	2
1	1
2	2
2	2
1	1
2	2
2	2
2	2
2	2
2	2
1	0
2	2
1	2
0	1
2	2
1	1
1	1
2	1
2	2
1	2
2	2
2	2
1	1
2	1
1	1
2	1
1	1
0	0
0	0
0	0
0	0
0	0
0	1
2	2
2	2
1	2
0	2
1	2
2	2
0	0
2	2
2	2
2	2
0	1
1	2
2	2
2	2
2	2
2	2
0	0
2	2
0	0
0	0
0	0
1	2
2	2
2	2
2	2
0	0
1	2
0	1
1	2
1	2
2	2
1	2
2	1
2	2
2	2
2	2
1	2
1	1
1	1
1	0
2	1
0	0
0	0
0	0
0	0
0	0
0	0
2	2
2	2
2	1
2	2
2	2
2	2
2	2
0	0
2	2
1	1
1	2
1	2
2	2
2	2
1	1
2	2
2	2
1	1
0	0
0	0
0	1
0	2
1	2
2	2
2	2
2	2
1	0
2	2
2	2
2	2
2	2
2	2
2	2
2	2
2	2
1	2
0	0
2	1
0	0
2	1
0	0
2	2
0	0
0	0
0	0
0	0
0	0
0	0
2	2
2	2
2	2
2	2
2	2
1	2
2	2
0	0
2	2
0	0
0	1
1	1
2	2
2	2
2	2
1	1
2	2
1	0
2	2
0	0
0	0
0	0
2	2
2	2
2	2
2	2
1	0
2	2
2	2
2	2
1	2
2	2
2	2
2	1
2	1
2	2
2	2
2	2
0	1
2	1
1	0
2	2
2	2
0	0
0	0
0	0
0	0
0	0
1	1
2	2
2	2
2	2
2	2
2	2
2	2
0	0
1	1
1	2
2	2
1	2
2	1
2	2
2	2
2	2
2	2
2	0
2	2
0	0
0	1
0	0
1	2
2	2
2	2
2	2
2	0
2	2
1	1
1	1
1	0
0	2
2	1
2	2
2	2
0	2
2	2
2	1
1	1
2	1
2	1
2	2
0	0
0	0
0	0
0	0
0	0
0	0
2	2
2	2
2	2
1	2
2	2
1	2
2	2
0	0
2	2
0	0
2	2
0	1
1	1
1	1
2	2
1	2
2	2
1	1
1	2
2	2
0	0
0	0
0	0
2	2
2	2
2	2
2	0
1	2
2	2
1	1
2	2
1	2
1	1
2	2
2	2
2	2
1	2
1	2
0	0
0	0
1	1
2	2
2	2
0	0
0	0
0	0
0	0
0	0
0	1
2	2
2	2
2	2
0	2
2	2
2	2
0	0
2	2
1	1
1	2
1	1
1	1
2	2
2	2
2	2
2	2
2	1
2	2
0	0
1	1
0	0
1	2
2	2
2	2
0	2
1	0
2	2
0	1
1	2
1	2
2	2
1	1
1	1
2	2
2	2
2	2
1	1
1	1
2	1
1	0
2	2
0	0
0	0
0	0
0	0
0	0
0	0
0	0
2	2
2	2
2	2
2	2
2	2
2	2
0	0
2	2
0	0
2	2
0	1
0	2
2	2
2	2
2	2
2	2
0	1
1	2
0	0
0	0
0	0
2	2
2	2
2	2
2	2
1	1
2	2
0	0
0	0
2	2
2	2
0	2
1	1
2	2
1	2
1	2
1	1
1	1
2	1
1	1
2	1
2	2
0	0
0	0
0	0
0	0
0	0
1	1
2	2
2	1
2	2
2	2
2	2
2	2
0	0
2	2
2	2
2	2
2	2
2	2
2	2
2	2
1	2
2	2
2	0
2	2
0	0
1	1
0	1
2	2
2	2
2	2
2	2
2	0
2	2
1	1
2	1
1	2
2	2
2	2
2	2
2	2
2	2
2	2
2	2
1	1
2	1
0	0
2	2
1	1
0	0
0	0
0	0
0	0
0	0
0	0
2	2
2	2
2	2
1	2
2	2
2	2
0	0
2	2
2	2
2	2
1	2
2	2
2	2
2	2
2	2
2	2
1	2
2	2
0	0
0	0
2	2
2	2
2	2
2	2
2	2
1	0
2	2
0	0
2	0
1	2
1	1
2	2
2	2
2	2
2	2
2	2
2	2
1	1
1	1
2	2
2	2
1	1
0	0
0	0
0	0
0	0
0	0
2	2
2	2
2	2
2	2
2	2
1	2
1	2
0	1
2	2
0	0
0	2
2	2
1	1
1	2
2	1
1	2
2	2
0	1
2	1
0	0
0	0
0	0
1	2
2	2
2	2
0	2
2	0
2	2
2	2
1	0
1	0
2	2
1	0
1	1
1	2
2	2
2	1
0	0
1	1
2	1
1	1
2	0
0	0
0	0
0	0
0	0
0	0
0	0
2	2
2	2
1	0
2	2
2	2
1	2
2	2
0	0
2	2
1	1
1	1
1	2
2	1
2	2
2	2
2	2
2	2
0	0
0	0
0	0
0	0
0	0
1	2
2	2
2	2
2	2
2	0
2	2
2	2
1	1
2	0
2	2
2	0
2	2
2	2
0	0
0	0
2	2
1	1
2	1
2	2
2	2
2	2
0	0
0	0
0	0
0	0
0	0
2	2
2	2
2	2
2	2
2	2
0	1
2	2
0	0
2	2
0	1
1	1
1	2
2	2
2	2
2	2
1	2
2	2
2	0
2	2
1	0
2	2
2	2
2	2
2	2
2	2
2	2
2	1
2	2
2	2
2	2
2	2
0	2
2	2
2	1
2	2
2	2
2	2
1	1
1	1
1	2
2	2
2	1
0	2
0	0
0	0
0	0
0	0
0	0
2	2
2	2
2	2
2	2
2	2
2	2
2	2
0	0
2	2
1	1
1	1
2	2
1	1
2	2
2	1
1	2
2	2
1	1
2	2
0	0
0	1
0	0
2	2
2	2
2	2
2	2
2	0
2	2
2	2
2	2
2	2
1	1
1	1
2	2
2	2
0	0
2	2
2	2
1	1
2	2
2	2
2	2
1	2
0	0
0	0
0	0
0	0
0	0
2	2
2	2
1	2
2	2
2	2
1	2
2	2
0	0
2	2
0	0
2	2
0	1
1	1
2	2
2	2
2	2
2	2
0	0
2	2
0	0
0	0
2	2
2	2
2	2
2	2
2	2
2	0
2	2
2	2
0	1
2	2
2	2
1	0
2	2
2	2
2	2
2	2
1	1
1	1
2	1
1	0
2	1
1	2
0	0
0	0
0	0
0	0
0	0
1	2
2	2
2	2
2	2
2	2
2	2
2	2
0	0
2	2
2	2
2	2
1	1
2	1
2	2
2	2
2	2
2	2
0	0
0	0
0	0
2	2
0	0
1	2
2	2
2	2
2	2
2	0
2	2
1	2
2	1
1	1
2	2
2	1
2	2
2	2
2	2
0	0
1	1
1	1
1	1
0	0
2	0
0	2
0	0
0	0
0	0
0	0
0	0
1	1
1	1
2	2
2	2
1	2
1	2
1	1
0	0
2	1
1	2
1	2
0	0
1	1
1	1
2	1
2	1
0	1
2	1
0	0
2	2
0	0
0	0
1	1
2	2
2	2
0	2
1	0
2	2
1	1
1	0
1	2
0	1
1	0
1	0
2	1
1	2
0	0
1	1
1	1
2	2
1	1
2	0
1	2
0	0
0	0
0	0
0	0
0	0
2	2
1	2
2	2
2	2
2	2
2	2
2	2
0	0
2	2
1	1
2	2
0	1
1	1
2	2
2	1
2	2
2	2
2	2
2	2
2	2
1	1
0	0
1	2
2	2
2	2
2	2
2	0
2	2
2	2
2	1
2	2
1	1
1	1
2	2
2	2
2	2
2	2
2	2
1	1
1	1
1	1
2	1
0	0
0	0
0	0
0	0
0	0
0	0
2	1
2	2
1	1
2	2
0	2
2	2
1	1
2	2
2	2
1	1
2	2
1	1
1	1
1	2
1	1
1	1
2	2
0	0
1	2
0	0
0	0
1	2
0	0
2	2
2	2
2	2
1	0
2	2
2	1
2	1
1	1
2	2
1	0
2	2
1	1
1	0
1	2
1	1
1	1
1	1
0	0
2	0
0	0
0	0
0	0
0	0
0	0
0	0
2	2
2	2
1	0
2	2
0	2
2	2
1	1
0	0
2	2
1	1
2	2
1	2
1	1
2	2
2	2
2	2
2	2
0	1
2	2
0	0
0	0
0	1
0	0
2	2
2	2
2	2
1	0
2	2
2	2
2	1
1	1
2	2
1	1
2	2
2	2
0	0
2	2
2	2
1	1
2	1
2	2
2	2
1	2
0	0
0	0
0	0
0	0
0	0
0	0
2	2
2	2
2	2
2	2
1	1
2	2
0	0
2	2
0	0
2	2
0	1
1	2
2	1
2	2
2	2
2	2
1	1
1	1
0	0
0	0
2	0
2	2
2	2
2	2
2	2
0	1
2	2
0	0
0	1
1	2
2	2
1	2
2	2
2	2
2	2
1	1
2	2
1	1
2	1
2	2
2	2
2	2
0	0
0	0
0	0
0	0
0	0
2	2
2	2
2	2
1	2
2	2
2	2
2	2
2	2
2	2
0	0
0	1
1	2
1	1
1	1
2	2
2	2
2	2
1	2
0	0
0	0
1	1
2	2
2	2
2	2
2	2
2	2
0	0
1	2
2	2
0	2
1	0
1	2
1	0
1	1
2	2
2	2
0	0
2	2
1	1
2	1
0	1
2	2
2	1
0	0
0	0
0	0
0	0
0	0
0	0
2	2
2	2
2	2
1	2
2	2
2	2
0	0
2	2
1	1
2	2
2	2
1	1
1	1
2	2
2	2
2	2
1	2
2	2
2	1
0	0
0	2
1	2
2	2
2	2
2	2
1	0
2	2
0	0
1	1
2	2
2	2
1	2
2	2
2	2
0	0
2	2
1	1
1	1
0	1
2	2
1	0
0	0
0	1
2	2
2	2
2	2
0	0
2	2
2	0
2	2
2	2
2	2
2	2
2	2
2	2
2	2
2	2
2	2
1	1
2	2
2	2
0	1
2	2
2	2
1	2
2	2
0	0
2	2
2	2
2	2
1	1
2	1
2	2
1	1
2	2
2	2
2	2
2	2
2	1
2	2
1	1
2	2
2	2
2	2
0	0
1	1
1	1
0	0
0	0
2	1
2	2
0	0
1	2
1	2
0	0
2	2
2	2
1	1
2	2
2	2
1	1
2	2
0	0
1	2
2	1
2	2
1	1
0	1
0	2
2	2
0	1
2	2
0	2
2	2
1	1
0	0
0	0
0	0
0	0
2	2
0	2
2	0
2	2
2	2
2	2
2	2
1	2
2	1
1	1
0	2
2	2
2	2
2	1
1	1
1	1
2	2
2	2
1	1
2	2
2	2
1	0
0	0
2	0
2	2
1	2
2	2
2	2
1	2
1	1
2	2
2	2
2	2
2	2
2	2
1	1
1	1
1	1
2	2
2	2
2	2
0	2
2	2
0	0
0	0
1	0
1	1
2	2
1	2
2	2
0	0
2	2
2	2
2	2
2	2
2	2
2	2
2	2
2	2
2	2
2	2
1	1
1	1
2	2
2	2
2	2
1	1
2	2
0	2
1	2
0	0
2	2
2	2
2	2
2	2
1	2
1	2
2	2
2	2
2	2
2	2
1	1
2	2
1	1
1	1
2	2
2	2
1	1
2	2
0	1
2	2
0	0
2	2
2	2
2	2
1	2
1	0
1	2
2	1
1	2
2	2
2	2
2	2
1	2
1	1
2	1
1	2
2	2
2	2
2	2
1	1
2	2
2	2
2	2
1	1
0	1
2	2
2	2
2	2
2	2
2	2
2	1
2	2
2	2
1	1
2	2
2	2
2	2
2	2
2	1
2	2
1	1
2	2
2	2
2	2
2	2
2	2
2	2
2	2
1	2
2	2
2	2
2	2
1	1
0	0
2	2
0	0
2	2
2	2
2	2
2	2
2	2
2	1
1	1
2	2
2	2
2	2
2	2
1	1
2	1
2	2
2	2
2	1
2	2
0	2
1	2
2	2
2	2
2	2
2	2
2	1
2	2
2	2
2	2
2	2
2	2
2	2
2	1
2	2
1	1
2	2
2	1
2	2
2	2
2	2
2	2
2	2
2	2
2	2
2	2
2	2
2	2
1	2
2	2
0	0
2	2
2	2
2	2
2	2
2	2
2	1
2	2
2	2
2	2
2	2
2	2
1	1
0	1
2	2
2	2
2	1
2	2
2	2
2	2
2	2
0	0
2	2
2	2
2	1
2	2
2	2
1	2
2	2
0	0
2	2
2	2
2	2
1	1
1	1
1	1
2	2
2	2
2	2
0	0
2	2
2	1
2	2
2	2
2	2
2	2
2	2
2	2
0	0
2	2
2	2
2	2
2	2
2	2
2	2
2	1
2	2
2	2
2	2
2	1
2	2
2	1
2	2
2	2
1	1
2	2
0	2
1	1
0	0
2	2
2	2
2	2
2	2
2	2
0	2
2	2
2	2
2	2
2	2
2	1
2	2
2	2
1	1
2	2
2	2
2	2
2	2
2	2
2	2
2	2
2	2
2	2
2	2
0	0
1	0
0	2
2	1
2	2
2	2
2	2
2	2
2	1
2	2
2	2
2	2
2	1
2	2
2	1
1	1
2	1
2	2
2	2
1	1
2	2
2	2
2	2
2	2
2	2
2	2
2	2
2	2
0	1
2	2
2	2
2	2
0	0
1	1
2	2
2	2
1	2
1	1
1	1
2	2
1	2
2	2
1	2
2	2
2	2
2	2
2	2
2	2
2	2
2	2
2	2
1	0
2	1
2	2
2	2
2	2
2	2
2	2
2	2
2	2
2	2
2	2
2	2
1	1
2	2
2	2
2	2
1	1
2	2
0	2
2	2
2	0
2	2
2	2
2	2
2	2
2	2
1	2
2	2
2	2
2	2
2	2
2	1
2	2
1	1
1	1
2	2
2	2
2	2
2	2
0	1
2	2
2	2
2	2
2	2
2	2
1	1
1	2
2	2
2	1
2	2
2	2
2	2
2	2
2	2
2	1
2	1
2	2
2	1
2	2
2	2
1	1
2	2
2	2
2	2
2	2
2	2
2	2
2	2
2	2
2	2
2	2
2	2
2	2
2	2
1	2
2	2
2	2
2	2
2	2
2	2
2	2
2	2
1	1
1	2
2	2
2	2
2	2
2	2
2	2
2	2
2	2
2	2
2	2
1	1
2	2
1	2
1	0
2	2
2	2
2	2
2	2
2	2
2	2
2	2
2	2
2	2
2	2
1	1
1	1
2	2
2	1
2	2
0	0
2	2
2	2
2	2
1	1
2	1
2	2
2	2
2	2
2	2
1	2
2	2
2	2
0	0
1	1
1	1
2	2
1	1
1	1
2	2
2	2
2	2
2	2
2	2
2	2
2	2
1	1
2	2
2	2
2	2
1	2
2	2
1	0
2	2
2	2
2	2
2	2
2	2
1	1
1	1
2	2
2	2
2	2
1	1
2	2
2	2
2	2
2	2
2	2
2	2
2	2
2	2
2	2
2	2
2	2
2	1
2	1
2	2
2	2
2	2
2	2
2	2
2	2
2	1
2	2
2	1
2	2
2	2
2	2
2	2
2	2
2	2
2	2
2	2
2	2
2	2
2	2
1	1
1	2
2	2
1	0
2	2
2	2
2	2
2	2
2	2
2	1
2	2
2	2
2	2
2	2
1	1
1	1
2	2
2	2
2	2
2	2
2	2
2	2
2	2
2	2
2	2
2	2
2	2
2	2
2	2
2	2
2	2
2	2
2	2
2	2
2	2
2	2
1	1
1	1
2	2
2	2
2	2
2	2
2	2
2	2
2	2
2	2
2	2
2	2
1	1
2	2
2	2
1	0
2	2
2	2
2	2
2	2
2	2
2	2
2	2
2	2
1	2
2	2
BD		JS
	0	1	2	Total
0	274	41	29	344
1	42	211	127	380
2	24	103	973	1100
Total	340	355	1129	1824
Agreement	274	211	973	1458
By Chance	64.1228	73.9583	680.866	818.947
Kappa	0.63584
Weights
	0	1	2
0	0	1	2
1	1	0	1
2	2	1	0
Expected
	0	1	2	Total
0	64.1228	66.9518	212.925	344
1	70.8333	73.9583	235.208	380
2	205.044	214.09	680.866	1100
	340	355	1129	1824
Weighted kappa	0.705556

## Sheet: K-W with Dunns from Prism
Number of families	1
Number of comparisons per family	5
Alpha	0.05
Dunn's multiple comparisons test	Mean rank diff.	Significant?	Summary	Adjusted P Value
2018 CURE COMMUNICATE vs. 2017 Inquiry-Based COMMUNICATE	79.81	Yes	****	< 0.0001	B-A
2018 CURE THINK vs. 2017 Inquiry-Based THINK	41.57	No	ns	0.1224	D-C
2018 CURE PERFORM vs. 2017 Inquiry-Based PERFORM	88.49	Yes	****	< 0.0001	F-E
2018 CURE BIOLOGY vs. 2017 Inquiry-Based BIOLOGY	-51.58	Yes	*	0.0263	H-G
2018 CURE METHOD vs. 2017 Inquiry-Based METHOD	73.79	Yes	***	0.0003	J-I
